# Supplementary material for: Endovascular thrombectomy in acute stroke with a large ischemic core: A systematic review and meta-analysis of randomized controlled trials
Source: PLoS Med. 2025 Apr 17;22(4):e1004484. doi: 10.1371/journal.pmed.1004484 (PMC12037071; doi:10.1371/journal.pmed.1004484)
Supplement: S1 Data — (XLSX) [file pmed.1004484.s012.xlsx]

## Sheet: 工作表1
	Population		mRS 0-2		mRS 0-3		mRS 0-1		Early neuro improvement		mRS 5-6		Death		sICH
	EVT	Medical	EVT	Medical	EVT	Medical	EVT	Medical	EVT	Medical	EVT	Medical	EVT	Medical	EVT	Medical
ANGEL-ASPECT	230	225	69	26	108	75	28	8	13	4	77	90	50	45	14	6
LASTE	158	164	21	8	53	20	7	3	47	18	74	109	57	91	5	4
RESCUE-Japan LIMIT	100	102	14	7	31	13	5	3	31	9	36	64	18	24	9	5
SELECT2	177	171	36	12	67	32	11	3	20	13	83	103	68	71	1	2
TENSION	124	122	21	3	39	16	10	2	NA	NA	61	90	49	63	7	6
TESLA	151	146	22	13	45	29	14	8	39	19	76	82	53	49	6	2
