# Supplementary material for: Endovascular thrombectomy in acute stroke with a large ischemic core: A systematic review and meta-analysis of randomized controlled trials
Source: PLoS Med. 2025 Apr 17;22(4):e1004484. doi: 10.1371/journal.pmed.1004484 (PMC12037071; doi:10.1371/journal.pmed.1004484)
Supplement: S2 Data — (XLSX) [file pmed.1004484.s013.xlsx]

## Sheet: figure1
mRS at 90	Medical care alone	EVT plus medical care	Total
0–1	0.0290323	0.0797872
2	0.0462366	0.114894
3	0.124731	0.170213
4	0.222581	0.203191
5	0.206452	0.12234
6	0.372043	0.310638

## Sheet: 工作表1
	EVT	0-1	2	3	4	5	6	CONTROL	0-1	2	3	4	5	6
RESCUE JAPAN	100	5	9	17	33	18	18	102	3	5	5	25	40	24
ANGEL ASPECT	230	28	41	39	45	27	50	225	8	18	49	60	45	45
SELECT2	177	11	25	31	27	15	68	171	3	9	20	36	32	71
TESLA	151	14	8	23	30	23	53	146	8	5	16	35	33	49
TENSION	124	10	11	18	24	15	46	122	2	1	13	16	24	66
LASTE	159	7	14	32	32	17	57	165	3	5	13	35	18	91
		75	108	160	191	115	292		27	43	116	207	192	346
	940	0.0797872	0.114894	0.170213	0.203191	0.12234	0.310638	930	0.0290323	0.0462366	0.124731	0.222581	0.206452	0.372043
